# Supplementary material for: Hypothermia but not NMDA receptor antagonism protects against stroke induced by distal middle cerebral arterial occlusion in mice
Source: PLoS One. 2020 Mar 3;15(3):e0229499. doi: 10.1371/journal.pone.0229499 (PMC7053748; doi:10.1371/journal.pone.0229499)
Supplement: S1 Data — (XLSX) [file pone.0229499.s002.xlsx]

## Sheet: Fig2a 0h
Distance from lambda (mm)	5	4	2	1	0
Infarct Area (mm^2)	0	0	0	0	0
	0	0	0	0	0
	0	0	0	0	0
	0	0	0	0	0
	0	0	0	0	0
	0	0	0	0	0
	0	0	0	0	0
	0	0	0	0	0
	0	0	0	0	0
	0	0	0	0	0
	0	0	0	0	0
	0	0	0	0	0
	0	0	0	0	0
	0	0	0	0	0
	0	0	0	0	0

## Sheet: Fig2a 6h
Distance from lambda (mm)	5	4	2	1	0
Infarct Area (mm^2)	0	0	0	0	0
	0	0	0	0	0
	0	0	0	0	0
	0	0	0	0	0
	0	0	0	0	0
	0	4.144	1.768	0	0
	0	0	0	0	0
	0	2.89167	0	0	0
	0	1.51167	0	0	0
	0	0	0	0	0
	0	1.135	0	0	0
	0	0	0	0	0
	0	0	0	0	0
	0	0	0	0	0
	0	0	0	0	0

## Sheet: Fig2a 24h
Distance from lambda (mm)	5	4	2	1	0
Infarct Area (mm^2)	0	3.46067	1.791	1.085	0
	0	3.701	2.805	0	0
	0	0	0	0	0
	0	3.41033	3.83067	0	0
	0	3.48333	0	0	0
	0	3.27167	0	0	0
	2.555	4.97467	0	0	0
	0	0	0	0	0
	0	2.86467	0.636	0	0
	0	2.20833	0	0	0
	0	2.86467	2.39267	0	0
	0	3.465	5.396	0	0
	0	3.086	0	0	0
	0	2.712	0	0	0
	0	0	0	0	0

## Sheet: Fig2a 72h
Distance from lambda (mm)	5	4	2	1	0
Infarct Area (mm^2)	0	3.596	0	0	0
	0	1.42	2.48333	0	0
	0	3.502	4.236	0	0
	0	3.27033	0	0	0
	0	0	0	4.29867	0
	0	0	0	0	0
	0	3.48767	0	0	0
	0	1.34967	2.41033	0	0
	0	2.92367	2.15833	0	0
	0	2.24867	0	0	0
	0	1.65967	0.657	0	0
	0.618	0	1.97633	0	0
	0	0	0	0	0
	0	1.37033	0	0	0
	0	5.23033	0	0	0

## Sheet: Fig2b
Time post-dMCAO onset (h)	control	3	6	12	24	48	72
Infarct Volume (mm^3)	0	0	0	15.2727	9.79733	10.4117	7.192
	0	0	0	0	10.207	7.36733	5.32333
	0	0	0	0	0	5.09067	11.24
	0	0	0	8.517	10.6513	7.128	6.54067
	0	0	0	3.36733	6.96667	10.123	4.29867
	0		10.056		6.54333		0
	0		0		12.5043		6.97533
	0		5.78333		0		5.10967
	0		3.02333		6.36533		8.00567
	0		0		4.41667		4.49733
	0		2.27		8.122		3.97633
	0		0		12.326		2.59433
	0		0		6.172		0
	0		0		5.424		2.74067
	0		0		0		10.4607

## Sheet: Fig3b
Time post-dMCAO onset (h)	Control	6	24	72
FJ+ Neurons (#)	0	35	53	30
	0	21	57	54
	0	64	43	47
	0	20	34	41

## Sheet: Fig3c
Time post-dMCAO onset (h)	Control	6	24	72
FJ+ Brain Region (mm^2)	0	1.7163	3.751	3.9424
	0	2.3894	5.2652	2.6334
	0	1.5602	3.9918	2.7629
	0	1.4439	4.423	4.744

## Sheet: Fig 4a
Time post-dMCAO onset (h)	Body Temperature (degrees C)
	Hypothermia					Normothermia					Hyperthermia
0	31.1	30.9	31.2	30.2	30	30.1	31	27.2	30.2	29.9	29.8	29.4	29.4	30.7
20	27.2	28.8	28.3	27.3	28	37	37	35	36.9	36.5	33.6	39.7	38.3	39.7
40	24.7	26.9	29.6	24.9	25.8	37	36.8	36.8	37	37.1	37.5	40	40.2	39.3
60	23.3	25.6	27.2	23.9	24.6	36.9	36.9	36.8	36.9	37	38.4	39.5	40.1	39.3
80	22.6	24.7	25	23.2	23.7	36.9	37	37	37.1	37.1	39.7	39.9	39.9	39.3
100	22.4	24	23.4	22.8	23	37	36.9	36.9	36.9	37	39.9	37	40	39.3
120	22.3	24	22.8	23	22.7	37	37	37	37.2	36.9	39.9	37	39.5	39.3

## Sheet: Fig 4b
Distance from lambda (mm)	Infarct Area (mm^2)
	Hypothermia					Normothermia					Hyperthermia
5	0	0	0	0	0	0	0	2.086	0	0	0	0	0	0
4	3.263	0	2.91433	0.91466	0.063	3.61466	4.46133	8.96366	1.79033	2.93733	3.62333	6.63133	8.19566	4.44666
2	0	0	0	0	0	3.421	1.63033	4.28566	1.72033	3.17733	3.16633	0.68366	5.09666	1.92833
1	0	0	0	0	0	0	0	0	0	0	0	0	0	0
0	0	0	0	0	0	0	0	0	0	0	0	0	0	0

## Sheet: Fig 4d
	Hyperthermia	Normothermia	Hypothermia
Infarct Volume (mm^3)	10.413	10.6503	6.526
	13.9463	10.553	0
	21.488	24.299	5.82866
	10.8216	5.30099	1.82932
		9.05199	0.126

[truncated: 12 more sheets: Fig 5b, Fig 5c, Fig 6a, Fig 6b, Fig 6c, Fig 7a, Fig 7c, Fig 8b, Fig 8c, Fig 9a, Fig 9b, Fig 9d]
